# Supplementary material for: ﻿A new species of the genus Soriculus (Soricidae, Eulipotyphla, Mammalia) from Medog, Tibet, China, based on morphological and molecular data
Source: Zookeys. 2025 Dec 4;1262:175–89. doi: 10.3897/zookeys.1262.164459 (PMC12699342; doi:10.3897/zookeys.1262.164459)
Supplement: XML Treatment for Soriculus dexingensis [file zookeys.1262.164459-treatment1.xml]

<!DOCTYPE tp:taxon-treatment
  PUBLIC "-//TaxonX//DTD Taxonomic Treatment Publishing DTD v0 20100105//EN" "tax-treatment-NSO.dtd">
<tp:taxon-treatment xmlns:tp="http://www.plazi.org/taxpub"><tp:treatment-meta><kwd-group><label>Taxon classification</label><kwd>
                <named-content content-type="kingdom">Animalia</named-content>
              </kwd><kwd>
                <named-content content-type="order">Eulipotyphla</named-content>
              </kwd><kwd>
                <named-content content-type="family">Soricidae</named-content>
              </kwd></kwd-group><mixed-citation publication-type="journal"><person-group><name><surname>Zhang</surname><given-names>Tao</given-names></name><name><surname>Yang</surname><given-names>Siyu</given-names></name><name><surname>Jiang</surname><given-names>Haijun</given-names></name><name><surname>Gu</surname><given-names>Lin</given-names></name><name><surname>Zou</surname><given-names>Qingfang</given-names></name><name><surname>Fu</surname><given-names>Changkun</given-names></name><name><surname>Guo</surname><given-names>Keji</given-names></name><name><surname>Zhang</surname><given-names>Tong</given-names></name><name><surname>Liu</surname><given-names>Shaoying</given-names></name><name><surname>Chen</surname><given-names>Shunde</given-names></name></person-group><article-title>﻿A new species of the genus <italic><tp:taxon-name><tp:taxon-name-part taxon-name-part-type="genus" reg="Soriculus">Soriculus</tp:taxon-name-part></tp:taxon-name></italic> (<tp:taxon-name><tp:taxon-name-part taxon-name-part-type="family">Soricidae</tp:taxon-name-part></tp:taxon-name>, <tp:taxon-name><tp:taxon-name-part taxon-name-part-type="order">Eulipotyphla</tp:taxon-name-part></tp:taxon-name>, <tp:taxon-name><tp:taxon-name-part taxon-name-part-type="class">Mammalia</tp:taxon-name-part></tp:taxon-name>) from Medog, Tibet, China, based on morphological and molecular data</article-title><source>Zookeys</source><day>04</day><month>12</month><year>2025</year><volume>1262</volume><fpage>175</fpage><lpage>189</lpage><pub-id pub-id-type="doi">10.3897/zookeys.1262.164459</pub-id></mixed-citation></tp:treatment-meta><tp:nomenclature><label>﻿</label><tp:taxon-name><object-id xmlns:xlink="http://www.w3.org/1999/xlink" content-type="arpha" xlink:type="simple">4A580EBF-183E-5B72-9588-B8133D1403AE</object-id>
              <tp:taxon-name-part taxon-name-part-type="genus" reg="Soriculus">Soriculus</tp:taxon-name-part>
              <tp:taxon-name-part taxon-name-part-type="species" reg="dexingensis">dexingensis</tp:taxon-name-part>
              <object-id xmlns:xlink="http://www.w3.org/1999/xlink" content-type="zoobank" xlink:type="simple">https://zoobank.org/EA040A43-90E1-4132-937B-F754909E6E32</object-id>
            </tp:taxon-name><tp:taxon-authority>Zhang, Liu &amp; Chen</tp:taxon-authority><tp:taxon-status xmlns:xlink="http://www.w3.org/1999/xlink" xlink:type="simple">sp. nov.</tp:taxon-status></tp:nomenclature><tp:treatment-sec sec-type="Holotype" id="SECID0EVMBG"><title>Holotype.</title><p>SAF11216, adult male, collected on 29 October 2011 by Rui Liao. The specimen was deposited at the Sichuan Academy of Forestry (<named-content xmlns:xlink="http://www.w3.org/1999/xlink" content-type="dwc:institutional_code" xlink:title="Sichuan Academy of Forestry" xlink:href="http://grbio.org/institution/sichuan-academy-forestry" xlink:type="simple">SAF</named-content>).</p></tp:treatment-sec><tp:treatment-sec sec-type="description" id="SECID0EANBG"><title>Measurements of holotype (mm).</title><p>W = 12.1 g, HB = 80, <abbrev xmlns:xlink="http://www.w3.org/1999/xlink" xlink:title="tail length" id="ABBRID0EGNBG" xlink:type="simple">TL</abbrev> = 59, <abbrev xmlns:xlink="http://www.w3.org/1999/xlink" xlink:title="hind foot length" id="ABBRID0EKNBG" xlink:type="simple">HL</abbrev> = 15, <abbrev xmlns:xlink="http://www.w3.org/1999/xlink" xlink:title="ear length" id="ABBRID0EONBG" xlink:type="simple">EL</abbrev> = 7, <abbrev xmlns:xlink="http://www.w3.org/1999/xlink" xlink:title="condyle-incisive length" id="ABBRID0ESNBG" xlink:type="simple">CIL</abbrev> = 23.54, <abbrev xmlns:xlink="http://www.w3.org/1999/xlink" xlink:title="palatoincisive length" id="ABBRID0EWNBG" xlink:type="simple">PIL</abbrev> = 11.01, <abbrev xmlns:xlink="http://www.w3.org/1999/xlink" xlink:title="postpalatal length" id="ABBRID0E1NBG" xlink:type="simple">PPL</abbrev> = 10.06, <abbrev xmlns:xlink="http://www.w3.org/1999/xlink" xlink:title="upper toothrow length" id="ABBRID0E5NBG" xlink:type="simple">UTR</abbrev> = 10.38, <abbrev xmlns:xlink="http://www.w3.org/1999/xlink" xlink:title="interorbital breadth" id="ABBRID0ECOBG" xlink:type="simple">IOB</abbrev> = 5.13, <abbrev xmlns:xlink="http://www.w3.org/1999/xlink" xlink:title="rostral breadth" id="ABBRID0EGOBG" xlink:type="simple">RB</abbrev> = 6.32, M<sup>2</sup>M<sup>2</sup> = 6.11, <abbrev xmlns:xlink="http://www.w3.org/1999/xlink" xlink:title="braincase breadth" id="ABBRID0EOOBG" xlink:type="simple">BB</abbrev> = 11.23, <abbrev xmlns:xlink="http://www.w3.org/1999/xlink" xlink:title="braincase height" id="ABBRID0ESOBG" xlink:type="simple">BH</abbrev> = 6.75, <abbrev xmlns:xlink="http://www.w3.org/1999/xlink" xlink:title="maximum likelihood" id="ABBRID0EWOBG" xlink:type="simple">ML</abbrev> = 14.96, <abbrev xmlns:xlink="http://www.w3.org/1999/xlink" xlink:title="lower toothrow length" id="ABBRID0E1OBG" xlink:type="simple">LTR</abbrev> = 9.39.</p></tp:treatment-sec><tp:treatment-sec sec-type="type locality" id="SECID0E5OBG"><title>Type locality.</title><p>Dexing Town, Medog County, Tibet, China (29.41778°N, 95.05969°E, 2100 m a.s.l.).</p></tp:treatment-sec><tp:treatment-sec sec-type="Paratypes" id="SECID0EDPBG"><title>Paratypes.</title><p>Seven specimens SAF11200 (male), SAF11215 (male), SAF11237 (female), SAF11238 (male), SAF11243 (male), SAF11245 (male), SAF11246 (male). Collected from the type locality in Medog in October 2011 at elevations from 2100 m to 2832 m. All specimens are deposited in <named-content xmlns:xlink="http://www.w3.org/1999/xlink" content-type="dwc:institutional_code" xlink:title="Sichuan Academy of Forestry" xlink:href="http://grbio.org/institution/sichuan-academy-forestry" xlink:type="simple">SAF</named-content>.</p></tp:treatment-sec><tp:treatment-sec sec-type="diagnosis" id="SECID0EOPBG"><title>Diagnosis.</title><p>Size similar to <italic><tp:taxon-name><tp:taxon-name-part taxon-name-part-type="genus" reg="Soriculus">S.</tp:taxon-name-part> <tp:taxon-name-part taxon-name-part-type="species" reg="nivatus">nivatus</tp:taxon-name-part></tp:taxon-name></italic>, much larger than <italic><tp:taxon-name><tp:taxon-name-part taxon-name-part-type="genus" reg="Soriculus">S.</tp:taxon-name-part> <tp:taxon-name-part taxon-name-part-type="species" reg="minor">minor</tp:taxon-name-part></tp:taxon-name></italic> and <italic><tp:taxon-name><tp:taxon-name-part taxon-name-part-type="genus" reg="Soriculus">S.</tp:taxon-name-part> <tp:taxon-name-part taxon-name-part-type="species" reg="beibengensis">beibengensis</tp:taxon-name-part></tp:taxon-name></italic>, but smaller than <italic><tp:taxon-name><tp:taxon-name-part taxon-name-part-type="genus" reg="Soriculus">S.</tp:taxon-name-part> <tp:taxon-name-part taxon-name-part-type="species" reg="nigrescens">nigrescens</tp:taxon-name-part></tp:taxon-name></italic> and <italic><tp:taxon-name><tp:taxon-name-part taxon-name-part-type="genus" reg="Soriculus">S.</tp:taxon-name-part> <tp:taxon-name-part taxon-name-part-type="species" reg="medogensis">medogensis</tp:taxon-name-part></tp:taxon-name></italic>. The tail averages 74% of the head and body length, the longest within <italic><tp:taxon-name><tp:taxon-name-part taxon-name-part-type="genus" reg="Soriculus">Soriculus</tp:taxon-name-part></tp:taxon-name></italic>. The teeth are more robust than those in <italic><tp:taxon-name><tp:taxon-name-part taxon-name-part-type="genus" reg="Soriculus">S.</tp:taxon-name-part> <tp:taxon-name-part taxon-name-part-type="species" reg="nivatus">nivatus</tp:taxon-name-part></tp:taxon-name></italic>. The maximum width across the upper second molars (M<sup>2</sup>M<sup>2</sup>) is less than that of <italic><tp:taxon-name><tp:taxon-name-part taxon-name-part-type="genus" reg="Soriculus">S.</tp:taxon-name-part> <tp:taxon-name-part taxon-name-part-type="species" reg="medogensis">medogensis</tp:taxon-name-part></tp:taxon-name></italic> and <italic><tp:taxon-name><tp:taxon-name-part taxon-name-part-type="genus" reg="Soriculus">S.</tp:taxon-name-part> <tp:taxon-name-part taxon-name-part-type="species" reg="nigrescens">nigrescens.</tp:taxon-name-part></tp:taxon-name></italic> The pigmentation of the teeth is much heavier than that in <italic><tp:taxon-name><tp:taxon-name-part taxon-name-part-type="genus" reg="Soriculus">S.</tp:taxon-name-part> <tp:taxon-name-part taxon-name-part-type="species" reg="minor">minor</tp:taxon-name-part></tp:taxon-name></italic> and <italic><tp:taxon-name><tp:taxon-name-part taxon-name-part-type="genus" reg="Soriculus">S.</tp:taxon-name-part> <tp:taxon-name-part taxon-name-part-type="species" reg="beibengensis">beibengensis</tp:taxon-name-part></tp:taxon-name></italic>.</p></tp:treatment-sec><tp:treatment-sec sec-type="description" id="SECID0ENTBG"><title>Description.</title><p><italic><tp:taxon-name><tp:taxon-name-part taxon-name-part-type="genus" reg="Soriculus">Soriculus</tp:taxon-name-part> <tp:taxon-name-part taxon-name-part-type="species" reg="dexingensis">dexingensis</tp:taxon-name-part></tp:taxon-name></italic> sp. nov. is a medium-sized shrew in the genus <italic><tp:taxon-name><tp:taxon-name-part taxon-name-part-type="genus" reg="Soriculus">Soriculus</tp:taxon-name-part></tp:taxon-name></italic> (W=12.74 ± 1.20 g, <abbrev xmlns:xlink="http://www.w3.org/1999/xlink" xlink:title="braincase height" id="ABBRID0EFUBG" xlink:type="simple">BH</abbrev>=77.81 ± 4.28 mm). The dorsal hair is brownish with a blackish-gray base and dark brown tip. The ventral hair is dark gray, not distinctly different from the dorsal hair (Fig. <xref ref-type="fig" rid="F4">4</xref>). The tail is bicolored: dorsal part dark brown; ventral part slightly lighter (Fig. <xref ref-type="fig" rid="F4">4</xref>). The tail is relatively long (nine of eleven specimens with <abbrev xmlns:xlink="http://www.w3.org/1999/xlink" xlink:title="tail length" id="ABBRID0ERUBG" xlink:type="simple">TL</abbrev> ≥ 56 mm, 57.45 ± 3.47 mm), averaging 74% of the head and body length (HB). The foreclaws are enlarged. The dorsal surfaces of the hands and feet are covered with short, dark brown hairs.</p><fig id="F4" position="float" orientation="portrait"><object-id xmlns:xlink="http://www.w3.org/1999/xlink" content-type="doi" xlink:type="simple">10.3897/zookeys.1262.164459.figure4</object-id><object-id xmlns:xlink="http://www.w3.org/1999/xlink" content-type="arpha" xlink:type="simple">F10F4B0C-E0D9-5892-8EDA-DE4292CEF861</object-id><label>Figure 4.</label><caption><p>Left: Dorsal, ventral and lateral views of the skull and mandibles of <italic><tp:taxon-name><tp:taxon-name-part taxon-name-part-type="genus" reg="Soriculus">S.</tp:taxon-name-part> <tp:taxon-name-part taxon-name-part-type="species" reg="dexingensis">dexingensis</tp:taxon-name-part></tp:taxon-name></italic> sp. nov. (SAF11216). Right: dorsal, ventral, and lateral views of <italic><tp:taxon-name><tp:taxon-name-part taxon-name-part-type="genus" reg="Soriculus">S.</tp:taxon-name-part> <tp:taxon-name-part taxon-name-part-type="species" reg="dexingensis">dexingensis</tp:taxon-name-part></tp:taxon-name></italic> sp. nov. (SAF11216).</p></caption><graphic xmlns:xlink="http://www.w3.org/1999/xlink" xlink:href="zookeys-1262-175_article-164459__-g004.jpg" position="float" orientation="portrait" xlink:type="simple" id="oo_1484448.jpg"><uri content-type="original_file" xlink:type="simple">https://binary.pensoft.net/fig/1484448</uri></graphic></fig><p>The skull is relatively large within the genus <italic><tp:taxon-name><tp:taxon-name-part taxon-name-part-type="genus" reg="Soriculus">Soriculus</tp:taxon-name-part></tp:taxon-name></italic>, but smaller than that of <italic><tp:taxon-name><tp:taxon-name-part taxon-name-part-type="genus" reg="Soriculus">S.</tp:taxon-name-part> <tp:taxon-name-part taxon-name-part-type="species" reg="medogensis">medogensis</tp:taxon-name-part></tp:taxon-name></italic>. Braincase is domed but low, and the posterior of the skull is flattened. The sagittal and lambdoidal crests are moderately developed. The rostrum is relatively low, and the maxillary region is narrow. The basioccipital is slender, fused with the basisphenoid in the central region. The coronoid process of the mandible is robust and long, with a spatulate tip that rises straight upward. The condyloid process forms an angle of roughly 45° with the coronoid process. The angular process is long and thin, slightly bent, with an expanded, upwardly bent tip.</p><p>The dental formula of <italic><tp:taxon-name><tp:taxon-name-part taxon-name-part-type="genus" reg="Soriculus">S.</tp:taxon-name-part> <tp:taxon-name-part taxon-name-part-type="species" reg="dexingensis">dexingensis</tp:taxon-name-part></tp:taxon-name></italic> sp. nov. is: I 3/2, C 1/0, P 2/1, M 3/3 (×2) = 30, which is consistent with that of the genus <italic><tp:taxon-name><tp:taxon-name-part taxon-name-part-type="genus" reg="Soriculus">Soriculus</tp:taxon-name-part></tp:taxon-name></italic>. The teeth are robust. The apex of the first upper incisor points straight downward, with a broad posterior cusp. Four upper unicuspids (U<sup>1</sup>–U<sup>4</sup>) are present: U<sup>2</sup> is the largest in size, U<sup>1</sup> is slightly smaller and similar to U<sup>3</sup>, and U<sup>4</sup> is minute. M<sup>1</sup> and M<sup>2</sup> are similar in size, whereas M<sup>3</sup> is significantly reduced. The lower incisor (I<sub>1</sub>) is straight and long, with a low cusp. Half of the lower unicuspid (U<sub>1</sub>) is in contact with I<sub>1</sub>. M<sub>1</sub> is larger than M<sub>2</sub>, and M<sub>3</sub> is the smallest. The tips of all teeth are pigmented red-orange.</p></tp:treatment-sec><tp:treatment-sec sec-type="Suggested common name" id="SECID0E5XBG"><title>Suggested common name.</title><p>Dexing Large-clawed Shrew (English), 德兴大爪鼩鼱(Chinese).</p></tp:treatment-sec><tp:treatment-sec sec-type="etymology" id="SECID0EDYBG"><title>Etymology.</title><p>The specific Latin name <italic>dexingensis</italic> is named for Dexing, the type locality, with the Latin adjectival suffix –ensis meaning “belonging to”.</p></tp:treatment-sec><tp:treatment-sec sec-type="comparisons" id="SECID0ETYBG"><title>Comparison.</title><p>Morphologically, <italic><tp:taxon-name><tp:taxon-name-part taxon-name-part-type="genus" reg="Soriculus">Soriculus</tp:taxon-name-part> <tp:taxon-name-part taxon-name-part-type="species" reg="dexingensis">dexingensis</tp:taxon-name-part></tp:taxon-name></italic> sp. nov. is similar to <italic><tp:taxon-name><tp:taxon-name-part taxon-name-part-type="genus" reg="Soriculus">S.</tp:taxon-name-part> <tp:taxon-name-part taxon-name-part-type="species" reg="nivatus">nivatus</tp:taxon-name-part></tp:taxon-name></italic>, but can be distinguished from the latter by many characters. The tail of <italic><tp:taxon-name><tp:taxon-name-part taxon-name-part-type="genus" reg="Soriculus">S.</tp:taxon-name-part> <tp:taxon-name-part taxon-name-part-type="species" reg="dexingensis">dexingensis</tp:taxon-name-part></tp:taxon-name></italic> sp. nov. is relatively longer (<abbrev xmlns:xlink="http://www.w3.org/1999/xlink" xlink:title="tail length" id="ABBRID0E1ZBG" xlink:type="simple">TL</abbrev> = 57.45 ± 3.31 mm) than that of <italic><tp:taxon-name><tp:taxon-name-part taxon-name-part-type="genus" reg="Soriculus">S.</tp:taxon-name-part> <tp:taxon-name-part taxon-name-part-type="species" reg="nivatus">nivatus</tp:taxon-name-part></tp:taxon-name></italic> (<abbrev xmlns:xlink="http://www.w3.org/1999/xlink" xlink:title="tail length" id="ABBRID0EJ1BG" xlink:type="simple">TL</abbrev> = 49.38 ± 5.05 mm); nine of eleven <italic><tp:taxon-name><tp:taxon-name-part taxon-name-part-type="genus" reg="Soriculus">S.</tp:taxon-name-part> <tp:taxon-name-part taxon-name-part-type="species" reg="dexingensis">dexingensis</tp:taxon-name-part></tp:taxon-name></italic> sp. nov. individuals have a tail length greater than 56 mm, whereas most individuals of <italic><tp:taxon-name><tp:taxon-name-part taxon-name-part-type="genus" reg="Soriculus">S.</tp:taxon-name-part> <tp:taxon-name-part taxon-name-part-type="species" reg="nivatus">nivatus</tp:taxon-name-part></tp:taxon-name></italic> (18 of 20) have a tail length less than 56 mm. The <abbrev xmlns:xlink="http://www.w3.org/1999/xlink" xlink:title="tail length" id="ABBRID0ED2BG" xlink:type="simple">TL</abbrev>/HB ratio of <italic><tp:taxon-name><tp:taxon-name-part taxon-name-part-type="genus" reg="Soriculus">S.</tp:taxon-name-part> <tp:taxon-name-part taxon-name-part-type="species" reg="dexingensis">dexingensis</tp:taxon-name-part></tp:taxon-name></italic> sp. nov. (74%) is much larger than that of <italic><tp:taxon-name><tp:taxon-name-part taxon-name-part-type="genus" reg="Soriculus">S.</tp:taxon-name-part> <tp:taxon-name-part taxon-name-part-type="species" reg="nivatus">nivatus</tp:taxon-name-part></tp:taxon-name></italic> (64%). In the skull, <italic><tp:taxon-name><tp:taxon-name-part taxon-name-part-type="genus" reg="Soriculus">S.</tp:taxon-name-part> <tp:taxon-name-part taxon-name-part-type="species" reg="dexingensis">dexingensis</tp:taxon-name-part></tp:taxon-name></italic> sp. nov. is similar to <italic><tp:taxon-name><tp:taxon-name-part taxon-name-part-type="genus" reg="Soriculus">S.</tp:taxon-name-part> <tp:taxon-name-part taxon-name-part-type="species" reg="nivatus">nivatus</tp:taxon-name-part></tp:taxon-name></italic> and cannot be distinguished from it by skull measurements. However, the teeth of <italic><tp:taxon-name><tp:taxon-name-part taxon-name-part-type="genus" reg="Soriculus">S.</tp:taxon-name-part> <tp:taxon-name-part taxon-name-part-type="species" reg="nivatus">nivatus</tp:taxon-name-part></tp:taxon-name></italic> are much more slender and delicate than those of <italic><tp:taxon-name><tp:taxon-name-part taxon-name-part-type="genus" reg="Soriculus">S.</tp:taxon-name-part> <tp:taxon-name-part taxon-name-part-type="species" reg="dexingensis">dexingensis</tp:taxon-name-part></tp:taxon-name></italic> sp. nov. The posterior of the skull of <italic><tp:taxon-name><tp:taxon-name-part taxon-name-part-type="genus" reg="Soriculus">S.</tp:taxon-name-part> <tp:taxon-name-part taxon-name-part-type="species" reg="dexingensis">dexingensis</tp:taxon-name-part></tp:taxon-name></italic> sp. nov. is flattened, whereas that of <italic><tp:taxon-name><tp:taxon-name-part taxon-name-part-type="genus" reg="Soriculus">S.</tp:taxon-name-part> <tp:taxon-name-part taxon-name-part-type="species" reg="nivatus">nivatus</tp:taxon-name-part></tp:taxon-name></italic> is rounded. In addition, <italic><tp:taxon-name><tp:taxon-name-part taxon-name-part-type="genus" reg="Soriculus">S.</tp:taxon-name-part> <tp:taxon-name-part taxon-name-part-type="species" reg="dexingensis">dexingensis</tp:taxon-name-part></tp:taxon-name></italic> sp. nov. has more lightly pigmented teeth than those of <italic><tp:taxon-name><tp:taxon-name-part taxon-name-part-type="genus" reg="Soriculus">S.</tp:taxon-name-part> <tp:taxon-name-part taxon-name-part-type="species" reg="nivatus">nivatus</tp:taxon-name-part></tp:taxon-name></italic>.</p><p><italic><tp:taxon-name><tp:taxon-name-part taxon-name-part-type="genus" reg="Soriculus">Soriculus</tp:taxon-name-part> <tp:taxon-name-part taxon-name-part-type="species" reg="dexingensis">dexingensis</tp:taxon-name-part></tp:taxon-name></italic> sp. nov. can be easily distinguished from <italic><tp:taxon-name><tp:taxon-name-part taxon-name-part-type="genus" reg="Soriculus">S.</tp:taxon-name-part> <tp:taxon-name-part taxon-name-part-type="species" reg="minor">minor</tp:taxon-name-part></tp:taxon-name></italic> and <italic><tp:taxon-name><tp:taxon-name-part taxon-name-part-type="genus" reg="Soriculus">S.</tp:taxon-name-part> <tp:taxon-name-part taxon-name-part-type="species" reg="beibengensis">beibengensis</tp:taxon-name-part></tp:taxon-name></italic> by its larger size, and all measurements of <italic><tp:taxon-name><tp:taxon-name-part taxon-name-part-type="genus" reg="Soriculus">S.</tp:taxon-name-part> <tp:taxon-name-part taxon-name-part-type="species" reg="dexingensis">dexingensis</tp:taxon-name-part></tp:taxon-name></italic> sp. nov. show nearly no overlap with measurements of <italic><tp:taxon-name><tp:taxon-name-part taxon-name-part-type="genus" reg="Soriculus">S.</tp:taxon-name-part> <tp:taxon-name-part taxon-name-part-type="species" reg="minor">minor</tp:taxon-name-part></tp:taxon-name></italic> and <italic><tp:taxon-name><tp:taxon-name-part taxon-name-part-type="genus" reg="Soriculus">S.</tp:taxon-name-part> <tp:taxon-name-part taxon-name-part-type="species" reg="beibengensis">beibengensis</tp:taxon-name-part></tp:taxon-name></italic> (Table <xref ref-type="table" rid="T1">1</xref>). Furthermore, it can be distinguished by its longer tail (<abbrev xmlns:xlink="http://www.w3.org/1999/xlink" xlink:title="tail length" id="ABBRID0E5AAI" xlink:type="simple">TL</abbrev>/HB ratio: 56% in <italic><tp:taxon-name><tp:taxon-name-part taxon-name-part-type="genus" reg="Soriculus">S.</tp:taxon-name-part> <tp:taxon-name-part taxon-name-part-type="species" reg="minor">minor</tp:taxon-name-part></tp:taxon-name></italic> and 56% in <italic><tp:taxon-name><tp:taxon-name-part taxon-name-part-type="genus" reg="Soriculus">S.</tp:taxon-name-part> <tp:taxon-name-part taxon-name-part-type="species" reg="beibengensis">beibengensis</tp:taxon-name-part></tp:taxon-name></italic>) and by its distinctly more heavily pigmented teeth compared to these two species.</p><p><italic><tp:taxon-name><tp:taxon-name-part taxon-name-part-type="genus" reg="Soriculus">Soriculus</tp:taxon-name-part> <tp:taxon-name-part taxon-name-part-type="species" reg="dexingensis">dexingensis</tp:taxon-name-part></tp:taxon-name></italic> sp. nov. can also be distinguished from <italic><tp:taxon-name><tp:taxon-name-part taxon-name-part-type="genus" reg="Soriculus">S.</tp:taxon-name-part> <tp:taxon-name-part taxon-name-part-type="species" reg="nigrescens">nigrescens</tp:taxon-name-part></tp:taxon-name></italic> by its longer tail (<abbrev xmlns:xlink="http://www.w3.org/1999/xlink" xlink:title="tail length" id="ABBRID0EQCAI" xlink:type="simple">TL</abbrev> = 57 ± 3 mm, range 50–62 mm vs. <abbrev xmlns:xlink="http://www.w3.org/1999/xlink" xlink:title="tail length" id="ABBRID0EUCAI" xlink:type="simple">TL</abbrev> = 42 ± 2 mm, range 38–46 mm in <italic><tp:taxon-name><tp:taxon-name-part taxon-name-part-type="genus" reg="Soriculus">S.</tp:taxon-name-part> <tp:taxon-name-part taxon-name-part-type="species" reg="nigrescens">nigrescens</tp:taxon-name-part></tp:taxon-name></italic>). Besides, the rostrum of <italic><tp:taxon-name><tp:taxon-name-part taxon-name-part-type="genus" reg="Soriculus">S.</tp:taxon-name-part> <tp:taxon-name-part taxon-name-part-type="species" reg="dexingensis">dexingensis</tp:taxon-name-part></tp:taxon-name></italic> sp. nov. is relatively narrower than that of <italic><tp:taxon-name><tp:taxon-name-part taxon-name-part-type="genus" reg="Soriculus">S.</tp:taxon-name-part> <tp:taxon-name-part taxon-name-part-type="species" reg="nigrescens">nigrescens</tp:taxon-name-part></tp:taxon-name></italic>, and the range of M<sup>2</sup>M<sup>2</sup> (5.90–6.12 mm in <italic><tp:taxon-name><tp:taxon-name-part taxon-name-part-type="genus" reg="Soriculus">S.</tp:taxon-name-part> <tp:taxon-name-part taxon-name-part-type="species" reg="dexingensis">dexingensis</tp:taxon-name-part></tp:taxon-name></italic> sp. nov. vs. 6.19–6.82 mm in <italic><tp:taxon-name><tp:taxon-name-part taxon-name-part-type="genus" reg="Soriculus">S.</tp:taxon-name-part> <tp:taxon-name-part taxon-name-part-type="species" reg="nigrescens">nigrescens</tp:taxon-name-part></tp:taxon-name></italic>) does not overlap between the two species.</p><p>Compared to its sister species <italic><tp:taxon-name><tp:taxon-name-part taxon-name-part-type="genus" reg="Soriculus">S.</tp:taxon-name-part> <tp:taxon-name-part taxon-name-part-type="species" reg="medogensis">medogensis</tp:taxon-name-part></tp:taxon-name></italic>, <italic><tp:taxon-name><tp:taxon-name-part taxon-name-part-type="genus" reg="Soriculus">S.</tp:taxon-name-part> <tp:taxon-name-part taxon-name-part-type="species" reg="dexingensis">dexingensis</tp:taxon-name-part></tp:taxon-name></italic> sp. nov. can be distinguished by its smaller skull and more heavily pigmented teeth. Except for two skull measurements (<abbrev xmlns:xlink="http://www.w3.org/1999/xlink" xlink:title="postpalatal length" id="ABBRID0ELFAI" xlink:type="simple">PPL</abbrev>, <abbrev xmlns:xlink="http://www.w3.org/1999/xlink" xlink:title="palatoincisive length" id="ABBRID0EPFAI" xlink:type="simple">PIL</abbrev>), all other measurements of <italic><tp:taxon-name><tp:taxon-name-part taxon-name-part-type="genus" reg="Soriculus">S.</tp:taxon-name-part> <tp:taxon-name-part taxon-name-part-type="species" reg="dexingensis">dexingensis</tp:taxon-name-part></tp:taxon-name></italic> sp. nov. are smaller than those of <italic><tp:taxon-name><tp:taxon-name-part taxon-name-part-type="genus" reg="Soriculus">S.</tp:taxon-name-part> <tp:taxon-name-part taxon-name-part-type="species" reg="medogensis">medogensis</tp:taxon-name-part></tp:taxon-name></italic> with no overlap. Additionally, the fourth upper unicuspid (U<sup>4</sup>) of <italic><tp:taxon-name><tp:taxon-name-part taxon-name-part-type="genus" reg="Soriculus">S.</tp:taxon-name-part> <tp:taxon-name-part taxon-name-part-type="species" reg="dexingensis">dexingensis</tp:taxon-name-part></tp:taxon-name></italic> sp. nov. is smaller than that in <italic><tp:taxon-name><tp:taxon-name-part taxon-name-part-type="genus" reg="Soriculus">S.</tp:taxon-name-part> <tp:taxon-name-part taxon-name-part-type="species" reg="medogensis">medogensis</tp:taxon-name-part></tp:taxon-name></italic>.</p></tp:treatment-sec><tp:treatment-sec sec-type="comments" id="SECID0EBHAI"><title>Comments.</title><p>Specimens (CSD536–CSD546) previously assigned to <italic><tp:taxon-name><tp:taxon-name-part taxon-name-part-type="genus" reg="Soriculus">Soriculus</tp:taxon-name-part> <tp:taxon-name-part taxon-name-part-type="species" reg="medogensis">medogensis</tp:taxon-name-part></tp:taxon-name></italic> by <xref ref-type="bibr" rid="B4">Chen et al. (2024)</xref> were re-examined using an integrative approach combining morphological and molecular data. Our analyses reveal that these individuals exhibit substantial genetic divergence and significant morphological differences from all known <italic><tp:taxon-name><tp:taxon-name-part taxon-name-part-type="genus" reg="Soriculus">Soriculus</tp:taxon-name-part></tp:taxon-name></italic> species. Consequently, we describe them herein as a new species.</p></tp:treatment-sec><tp:treatment-sec sec-type="distribution" id="SECID0E4HAI"><title>Distribution.</title><p><italic><tp:taxon-name><tp:taxon-name-part taxon-name-part-type="genus" reg="Soriculus">Soriculus</tp:taxon-name-part> <tp:taxon-name-part taxon-name-part-type="species" reg="dexingensis">dexingensis</tp:taxon-name-part></tp:taxon-name></italic> sp. nov. is currently only known from elevations of 2100–2830 m in the eastern Himalayas, specifically in Medog County, Tibet, China. The specimens were all captured from broadleaf forests.</p></tp:treatment-sec><tp:treatment-sec><!--Section generated to contain objects referenced in tp:taxon-treatment.--><table-wrap id="T1" position="float" orientation="portrait"><label>Table 1.</label><caption><p>Means (mm), standard deviation and ranges of the measurement data of the skull and external morphology for different species of <italic><tp:taxon-name><tp:taxon-name-part taxon-name-part-type="genus" reg="Soriculus">Soriculus</tp:taxon-name-part></tp:taxon-name></italic> used in this study.</p></caption><table id="TID0ENEBG" rules="all"><tbody><tr><th rowspan="2" colspan="1">Variable</th><th rowspan="1" colspan="1">
                  <italic>
                    <tp:taxon-name><tp:taxon-name-part taxon-name-part-type="genus" reg="Soriculus">S.</tp:taxon-name-part> <tp:taxon-name-part taxon-name-part-type="species" reg="nigrescens">nigrescens</tp:taxon-name-part></tp:taxon-name>
                  </italic>
                </th><th rowspan="1" colspan="1">
                  <italic>
                    <tp:taxon-name><tp:taxon-name-part taxon-name-part-type="genus" reg="Soriculus">S.</tp:taxon-name-part> <tp:taxon-name-part taxon-name-part-type="species" reg="nivatus">nivatus</tp:taxon-name-part></tp:taxon-name>
                  </italic>
                </th><th rowspan="1" colspan="1">
                  <italic>
                    <tp:taxon-name><tp:taxon-name-part taxon-name-part-type="genus" reg="Soriculus">S.</tp:taxon-name-part> <tp:taxon-name-part taxon-name-part-type="species" reg="medogensis">medogensis</tp:taxon-name-part></tp:taxon-name>
                  </italic>
                </th><th rowspan="1" colspan="1">
                  <italic>
                    <tp:taxon-name><tp:taxon-name-part taxon-name-part-type="genus" reg="Soriculus">S.</tp:taxon-name-part> <tp:taxon-name-part taxon-name-part-type="species" reg="beibengensis">beibengensis</tp:taxon-name-part></tp:taxon-name>
                  </italic>
                </th><th rowspan="1" colspan="1">
                  <italic>
                    <tp:taxon-name><tp:taxon-name-part taxon-name-part-type="genus" reg="Soriculus">S.</tp:taxon-name-part> <tp:taxon-name-part taxon-name-part-type="species" reg="minor">minor</tp:taxon-name-part></tp:taxon-name>
                  </italic>
                </th><th rowspan="1" colspan="1"><italic><tp:taxon-name><tp:taxon-name-part taxon-name-part-type="genus" reg="Soriculus">Soriculus</tp:taxon-name-part></tp:taxon-name></italic> sp.</th></tr><tr><th rowspan="1" colspan="1"><italic>N</italic> = 14</th><th rowspan="1" colspan="1"><italic>N</italic> = 20</th><th rowspan="1" colspan="1"><italic>N</italic> = 4</th><th rowspan="1" colspan="1"><italic>N</italic> = 8</th><th rowspan="1" colspan="1"><italic>N</italic> = 5</th><th rowspan="1" colspan="1"><italic>N</italic> = 11</th></tr><tr><td rowspan="2" colspan="1">W</td><td rowspan="1" colspan="1">16.7 ± 1.7</td><td rowspan="1" colspan="1">13.1 ± 2.8</td><td rowspan="1" colspan="1">15.8 ± 1.4</td><td rowspan="1" colspan="1">10.0 ± 2.0</td><td rowspan="1" colspan="1">9.3 ± 1.0</td><td rowspan="1" colspan="1">12.7 ± 1.2</td></tr><tr><td rowspan="1" colspan="1">13.0–19.0; 14</td><td rowspan="1" colspan="1">7.0–19.0; 20</td><td rowspan="1" colspan="1">14.5–18.0; 4</td><td rowspan="1" colspan="1">7.0–12.3; 8</td><td rowspan="1" colspan="1">8.2–10.7; 5</td><td rowspan="1" colspan="1">11.7–15.3; 11</td></tr><tr><td rowspan="2" colspan="1">
                  <abbrev xmlns:xlink="http://www.w3.org/1999/xlink" xlink:title="head-body length" id="ABBRID0ENYAE" xlink:type="simple">HBL</abbrev>
                </td><td rowspan="1" colspan="1">87 ± 3</td><td rowspan="1" colspan="1">80 ± 5</td><td rowspan="1" colspan="1">82 ± 3</td><td rowspan="1" colspan="1">71 ± 6</td><td rowspan="1" colspan="1">68 ± 4</td><td rowspan="1" colspan="1">78 ± 4</td></tr><tr><td rowspan="1" colspan="1">82–92; 14</td><td rowspan="1" colspan="1">73–89; 19</td><td rowspan="1" colspan="1">77–84; 4</td><td rowspan="1" colspan="1">59–77; 8</td><td rowspan="1" colspan="1">62–71; 5</td><td rowspan="1" colspan="1">71–84; 11</td></tr><tr><td rowspan="2" colspan="1">
                  <abbrev xmlns:xlink="http://www.w3.org/1999/xlink" xlink:title="tail length" id="ABBRID0E2ZAE" xlink:type="simple">TL</abbrev>
                </td><td rowspan="1" colspan="1">42 ± 2</td><td rowspan="1" colspan="1">49 ± 5</td><td rowspan="1" colspan="1">54 ± 2</td><td rowspan="1" colspan="1">40 ± 3</td><td rowspan="1" colspan="1">38 ± 4</td><td rowspan="1" colspan="1">57 ± 3</td></tr><tr><td rowspan="1" colspan="1">38–46; 14</td><td rowspan="1" colspan="1">40–57; 20</td><td rowspan="1" colspan="1">52–56; 4</td><td rowspan="1" colspan="1">34–43; 6</td><td rowspan="1" colspan="1">32–43; 4</td><td rowspan="1" colspan="1">50–62; 11</td></tr><tr><td rowspan="2" colspan="1">
                  <abbrev xmlns:xlink="http://www.w3.org/1999/xlink" xlink:title="hind foot length" id="ABBRID0EJ2AE" xlink:type="simple">HL</abbrev>
                </td><td rowspan="1" colspan="1">15 ± 0</td><td rowspan="1" colspan="1">15 ± 1</td><td rowspan="1" colspan="1">16 ± 1</td><td rowspan="1" colspan="1">13 ± 1</td><td rowspan="1" colspan="1">12.4 ± 1</td><td rowspan="1" colspan="1">15 ± 0</td></tr><tr><td rowspan="1" colspan="1">14–16; 14</td><td rowspan="1" colspan="1">13–15.5; 20</td><td rowspan="1" colspan="1">15–16; 4</td><td rowspan="1" colspan="1">12–15; 8</td><td rowspan="1" colspan="1">12–14; 5</td><td rowspan="1" colspan="1">15; 11</td></tr><tr><td rowspan="2" colspan="1">
                  <abbrev xmlns:xlink="http://www.w3.org/1999/xlink" xlink:title="ear length" id="ABBRID0EX3AE" xlink:type="simple">EL</abbrev>
                </td><td rowspan="1" colspan="1">5 ± 0</td><td rowspan="1" colspan="1">7 ± 1</td><td rowspan="1" colspan="1">7 ± 2</td><td rowspan="1" colspan="1">4 ± 1</td><td rowspan="1" colspan="1">8 ± 1</td><td rowspan="1" colspan="1">7 ± 0</td></tr><tr><td rowspan="1" colspan="1">5; 7</td><td rowspan="1" colspan="1">5–10; 12</td><td rowspan="1" colspan="1">4–8; 4</td><td rowspan="1" colspan="1">3–6; 8</td><td rowspan="1" colspan="1">7–10; 5</td><td rowspan="1" colspan="1">7; 11</td></tr><tr><td rowspan="2" colspan="1">
                  <abbrev xmlns:xlink="http://www.w3.org/1999/xlink" xlink:title="condyle-incisive length" id="ABBRID0EF5AE" xlink:type="simple">CIL</abbrev>
                </td><td rowspan="1" colspan="1">22.07 ± 0.39</td><td rowspan="1" colspan="1">22.69 ± 0.49</td><td rowspan="1" colspan="1">23.79 ± 0.24</td><td rowspan="1" colspan="1">20.27 ± 0.18</td><td rowspan="1" colspan="1">19.63 ± 0.39</td><td rowspan="1" colspan="1">22.87 ± 0.38</td></tr><tr><td rowspan="1" colspan="1">21.43–22.68; 14</td><td rowspan="1" colspan="1">21.71–23.92; 20</td><td rowspan="1" colspan="1">23.62–24.01; 4</td><td rowspan="1" colspan="1">20.03–20.68; 8</td><td rowspan="1" colspan="1">19.18–20.22; 5</td><td rowspan="1" colspan="1">22.20–23.54; 6</td></tr><tr><td rowspan="2" colspan="1">
                  <abbrev xmlns:xlink="http://www.w3.org/1999/xlink" xlink:title="palatoincisive length" id="ABBRID0ET6AE" xlink:type="simple">PIL</abbrev>
                </td><td rowspan="1" colspan="1">10.11 ± 0.19</td><td rowspan="1" colspan="1">10.24 ± 0.34</td><td rowspan="1" colspan="1">11.19 ± 0.26</td><td rowspan="1" colspan="1">9.09 ± 0.14</td><td rowspan="1" colspan="1">8.86 ± 0.27</td><td rowspan="1" colspan="1">10.52 ± 0.32</td></tr><tr><td rowspan="1" colspan="1">9.82–10.50; 14</td><td rowspan="1" colspan="1">9.53–10.82; 20</td><td rowspan="1" colspan="1">10.82–11.38; 4</td><td rowspan="1" colspan="1">8.87–9.26; 8</td><td rowspan="1" colspan="1">8.6–9.28; 5</td><td rowspan="1" colspan="1">9.94–11.01; 8</td></tr><tr><td rowspan="2" colspan="1">
                  <abbrev xmlns:xlink="http://www.w3.org/1999/xlink" xlink:title="postpalatal length" id="ABBRID0ECBAG" xlink:type="simple">PPL</abbrev>
                </td><td rowspan="1" colspan="1">9.62 ± 0.20</td><td rowspan="1" colspan="1">9.7 ± 0.3</td><td rowspan="1" colspan="1">10.14 ± 0.26</td><td rowspan="1" colspan="1">9.01 ± 0.12</td><td rowspan="1" colspan="1">8.76 ± 0.13</td><td rowspan="1" colspan="1">9.69 ± 0.19</td></tr><tr><td rowspan="1" colspan="1">9.29–9.99; 14</td><td rowspan="1" colspan="1">9.04–10.24; 20</td><td rowspan="1" colspan="1">9.8–10.42; 4</td><td rowspan="1" colspan="1">8.86–9.25; 7</td><td rowspan="1" colspan="1">8.58–8.94; 5</td><td rowspan="1" colspan="1">9.37–10.06; 7</td></tr><tr><td rowspan="2" colspan="1">
                  <abbrev xmlns:xlink="http://www.w3.org/1999/xlink" xlink:title="upper toothrow length" id="ABBRID0EQCAG" xlink:type="simple">UTR</abbrev>
                </td><td rowspan="1" colspan="1">9.95 ± 0.17</td><td rowspan="1" colspan="1">10.03 ± 0.31</td><td rowspan="1" colspan="1">10.92 ± 0.17</td><td rowspan="1" colspan="1">8.91 ± 0.13</td><td rowspan="1" colspan="1">8.51 ± 0.23</td><td rowspan="1" colspan="1">10.20 ± 0.16</td></tr><tr><td rowspan="1" colspan="1">9.57–10.17; 14</td><td rowspan="1" colspan="1">9.36–10.51; 20</td><td rowspan="1" colspan="1">10.78–11.11; 4</td><td rowspan="1" colspan="1">8.78–9.17; 8</td><td rowspan="1" colspan="1">8.29–8.89; 5</td><td rowspan="1" colspan="1">9.89–10.38; 8</td></tr><tr><td rowspan="2" colspan="1">
                  <abbrev xmlns:xlink="http://www.w3.org/1999/xlink" xlink:title="interorbital breadth" id="ABBRID0E5DAG" xlink:type="simple">IOB</abbrev>
                </td><td rowspan="1" colspan="1">5.24 ± 0.17</td><td rowspan="1" colspan="1">4.96 ± 0.17</td><td rowspan="1" colspan="1">5.3 ± 0.08</td><td rowspan="1" colspan="1">4.55 ± 0.16</td><td rowspan="1" colspan="1">4.78 ± 0.12</td><td rowspan="1" colspan="1">5.00 ± 0.12</td></tr><tr><td rowspan="1" colspan="1">4.87–5.48; 14</td><td rowspan="1" colspan="1">4.75–5.46; 20</td><td rowspan="1" colspan="1">5.21–5.41; 4</td><td rowspan="1" colspan="1">4.35–4.87; 8</td><td rowspan="1" colspan="1">4.67–4.96; 5</td><td rowspan="1" colspan="1">4.78–5.13; 8</td></tr><tr><td rowspan="2" colspan="1">
                  <abbrev xmlns:xlink="http://www.w3.org/1999/xlink" xlink:title="rostral breadth" id="ABBRID0EMFAG" xlink:type="simple">RB</abbrev>
                </td><td rowspan="1" colspan="1">6.35 ± 0.17</td><td rowspan="1" colspan="1">6.03 ± 0.25</td><td rowspan="1" colspan="1">6.65 ± 0.25</td><td rowspan="1" colspan="1">5.82 ± 0.27</td><td rowspan="1" colspan="1">6 ± 0.13</td><td rowspan="1" colspan="1">6.10 ± 0.18</td></tr><tr><td rowspan="1" colspan="1">6.13–6.72; 14</td><td rowspan="1" colspan="1">5.64–6.48; 20</td><td rowspan="1" colspan="1">6.38–6.55; 4</td><td rowspan="1" colspan="1">5.44–6.25; 8</td><td rowspan="1" colspan="1">5.79–6.12; 5</td><td rowspan="1" colspan="1">5.82–6.32; 8</td></tr><tr><td rowspan="2" colspan="1">M<sup>2</sup>M<sup>2</sup></td><td rowspan="1" colspan="1">6.46 ± 0.16</td><td rowspan="1" colspan="1">6 ± 0.3</td><td rowspan="1" colspan="1">6.66 ± 0.19</td><td rowspan="1" colspan="1">5.65 ± 0.25</td><td rowspan="1" colspan="1">5.67 ± 0.07</td><td rowspan="1" colspan="1">6.01 ± 0.09</td></tr><tr><td rowspan="1" colspan="1">6.19–6.82; 14</td><td rowspan="1" colspan="1">5.36–6.37; 20</td><td rowspan="1" colspan="1">6.41–6.83; 4</td><td rowspan="1" colspan="1">5.30–6.04; 8</td><td rowspan="1" colspan="1">5.57–5.75; 5</td><td rowspan="1" colspan="1">5.90–6.12; 8</td></tr><tr><td rowspan="2" colspan="1">
                  <abbrev xmlns:xlink="http://www.w3.org/1999/xlink" xlink:title="braincase breadth" id="ABBRID0EHIAG" xlink:type="simple">BB</abbrev>
                </td><td rowspan="1" colspan="1">11.16 ± 0.31</td><td rowspan="1" colspan="1">11.05 ± 0.39</td><td rowspan="1" colspan="1">11.93 ± 0.12</td><td rowspan="1" colspan="1">10.43 ± 0.28</td><td rowspan="1" colspan="1">10.56 ± 0.16</td><td rowspan="1" colspan="1">11.37 ± 0.17</td></tr><tr><td rowspan="1" colspan="1">10.52–11.72; 14</td><td rowspan="1" colspan="1">9.99–11.79; 19</td><td rowspan="1" colspan="1">11.78–12.06; 4</td><td rowspan="1" colspan="1">9.99–10.75; 8</td><td rowspan="1" colspan="1">10.38–10.71; 5</td><td rowspan="1" colspan="1">11.16–11.68; 8</td></tr><tr><td rowspan="2" colspan="1">
                  <abbrev xmlns:xlink="http://www.w3.org/1999/xlink" xlink:title="braincase height" id="ABBRID0EVJAG" xlink:type="simple">BH</abbrev>
                </td><td rowspan="1" colspan="1">6.65 ± 0.13</td><td rowspan="1" colspan="1">6.55 ± 0.19</td><td rowspan="1" colspan="1">6.91 ± 0.36</td><td rowspan="1" colspan="1">6.04 ± 0.25</td><td rowspan="1" colspan="1">6.20 ± 0.24</td><td rowspan="1" colspan="1">6.56 ± 0.13</td></tr><tr><td rowspan="1" colspan="1">6.35–6.82; 14</td><td rowspan="1" colspan="1">6.08–6.9; 20</td><td rowspan="1" colspan="1">6.39–7.2; 4</td><td rowspan="1" colspan="1">5.69–6.54; 8</td><td rowspan="1" colspan="1">5.94–6.57; 5</td><td rowspan="1" colspan="1">6.38–6.75; 7</td></tr><tr><td rowspan="2" colspan="1">
                  <abbrev xmlns:xlink="http://www.w3.org/1999/xlink" xlink:title="maximum likelihood" id="ABBRID0EDLAG" xlink:type="simple">ML</abbrev>
                </td><td rowspan="1" colspan="1">13.90 ± 0.29</td><td rowspan="1" colspan="1">14.29 ± 0.37</td><td rowspan="1" colspan="1">15.42 ± 0.22</td><td rowspan="1" colspan="1">12.73 ± 0.15</td><td rowspan="1" colspan="1">10.85 ± 0.11</td><td rowspan="1" colspan="1">14.51 ± 0.28</td></tr><tr><td rowspan="1" colspan="1">13.14–14.25; 14</td><td rowspan="1" colspan="1">13.28–15.01; 20</td><td rowspan="1" colspan="1">15.21–15.62; 4</td><td rowspan="1" colspan="1">12.43–12.93; 8</td><td rowspan="1" colspan="1">10.68–10.99; 5</td><td rowspan="1" colspan="1">14.20–14.96; 8</td></tr><tr><td rowspan="2" colspan="1">
                  <abbrev xmlns:xlink="http://www.w3.org/1999/xlink" xlink:title="lower toothrow length" id="ABBRID0ERMAG" xlink:type="simple">LTR</abbrev>
                </td><td rowspan="1" colspan="1">8.89 ± 0.26</td><td rowspan="1" colspan="1">9.18 ± 0.35</td><td rowspan="1" colspan="1">9.99 ± 0.08</td><td rowspan="1" colspan="1">8.12 ± 0.13</td><td rowspan="1" colspan="1">7.78 ± 0.20</td><td rowspan="1" colspan="1">9.23 ± 0.16</td></tr><tr><td rowspan="1" colspan="1">8.42–9.35; 14</td><td rowspan="1" colspan="1">7.99–9.7; 20</td><td rowspan="1" colspan="1">9.89–10.09; 4</td><td rowspan="1" colspan="1">7.92–8.27; 8</td><td rowspan="1" colspan="1">7.65–8.11; 5</td><td rowspan="1" colspan="1">8.91–9.39; 8</td></tr></tbody></table></table-wrap></tp:treatment-sec><ref-list><ref id="B4"><mixed-citation xmlns:xlink="http://www.w3.org/1999/xlink" xlink:type="simple"><person-group><name name-style="western"><surname>Chen</surname><given-names>ZZ</given-names></name><name name-style="western"><surname>Pei</surname><given-names>XX</given-names></name><name name-style="western"><surname>Hu</surname><given-names>JX</given-names></name><name name-style="western"><surname>Song</surname><given-names>WY</given-names></name><name name-style="western"><surname>Khanal</surname><given-names>L</given-names></name><name name-style="western"><surname>Li</surname><given-names>Q</given-names></name><name name-style="western"><surname>Jiang</surname><given-names>XL</given-names></name></person-group> (<year>2024</year>) <article-title>Multilocus phylogeny and morphological analyses illuminate overlooked diversity of <italic><tp:taxon-name><tp:taxon-name-part taxon-name-part-type="genus">Soriculus</tp:taxon-name-part></tp:taxon-name></italic> (<tp:taxon-name><tp:taxon-name-part taxon-name-part-type="class">Mammalia</tp:taxon-name-part></tp:taxon-name>: <tp:taxon-name><tp:taxon-name-part taxon-name-part-type="order">Eulipotyphla</tp:taxon-name-part></tp:taxon-name>: <tp:taxon-name><tp:taxon-name-part taxon-name-part-type="family">Soricidae</tp:taxon-name-part></tp:taxon-name>), with descriptions of two new endemic species from the eastern Himalaya.</article-title><source>Zoological Journal of the Linnean Society</source><volume>201</volume>(<issue>2</issue>): <fpage>534</fpage>–<lpage>548</lpage>. <ext-link xlink:href="10.1093/zoolinnean/zlad131" ext-link-type="doi" xlink:type="simple">https://doi.org/10.1093/zoolinnean/zlad131</ext-link></mixed-citation></ref></ref-list></tp:taxon-treatment>
