# Supplementary material for: ﻿A new species of the genus Soriculus (Soricidae, Eulipotyphla, Mammalia) from Medog, Tibet, China, based on morphological and molecular data
Source: Zookeys. 2025 Dec 4;1262:175–89. doi: 10.3897/zookeys.1262.164459 (PMC12699342; doi:10.3897/zookeys.1262.164459)
Supplement: Supplementary material 1 — Supplementary tables [file zookeys-1262-175_article-164459__-s001.xlsx]

## Sheet: Sheet1
Table S1. Information regarding new species and samples with newly generated sequences.
Species	Field ID	Museum number	GenBank Accession Number				Longitude	Latitude	Elevation (m)	Locality
			CYTB	RAG2	APOB	BRCA1
S.dexingensis sp.nov.	csd536	SAF11200	MW670028	MW670149	MW670259	MW670372	29.401	95.0597	2100	Medog, Tibet, China
S.dexingensis sp.nov.	csd537	SAF11213	MW670029	MW670150	MW670260	MW670373	29.401	95.0597	2100	Medog, Tibet, China
S.dexingensis sp.nov.	csd538	SAF11214	MW670030	MW670151	MW670261	MW670374	29.401	95.0597	2100	Medog, Tibet, China
S.dexingensis sp.nov.	csd539	SAF11215	MW670031	MW670152	MW670262	MW670375	29.401	95.0597	2100	Medog, Tibet, China
S.dexingensis sp.nov.	csd540	SAF11216	MW670032	MW670153	MW670263	MW670376	29.401	95.0597	2100	Medog, Tibet, China
S.dexingensis sp.nov.	csd541	SAF11237	MW670033	MW670154	MW670264	MW670377	29.401	95.0597	2100	Medog, Tibet, China
S.dexingensis sp.nov.	csd542	SAF11238	MW670034	MW670155	MW670265	MW670378	29.401	95.0981	2832	Medog, Tibet, China
S.dexingensis sp.nov.	csd543	SAF11243	MW670035	MW670156	MW670266	MW670379	29.401	95.0981	2832	Medog, Tibet, China
S.dexingensis sp.nov.	csd544	SAF11244	MW670036	MW670157	MW670267	MW670380	29.401	95.0981	2832	Medog, Tibet, China
S.dexingensis sp.nov.	csd545	SAF11245	MW670037	MW670158	MW670268	MW670381	29.401	95.0981	2832	Medog, Tibet, China
S.dexingensis sp.nov.	csd546	SAF11246	MW670038	MW670159	MW670269	MW670382	29.401	95.0981	2832	Medog, Tibet, China
S.beibengensis	csd6904	SCNU04213	-	-	-	-	29.1874	95.1936	1784	Medog, Tibet, China
S.beibengensis	csd6910	SCNU04219	-	-	-	-	29.1874	95.1936	1784	Medog, Tibet, China
S.beibengensis	csd6913	SCNU04222	-	-	-	-	29.1874	95.1936	1784	Medog, Tibet, China
S.beibengensis	csd6919	SCNU04228	-	-	-	-	29.1874	95.1936	1784	Medog, Tibet, China
S.beibengensis	csd7198	SAF240008	-	-	-	-	29.2211	95.198	1883	Medog, Tibet, China
S.beibengensis	csd7209	SAF240018	-	-	-	-	29.2042	95.1954	1790	Medog, Tibet, China
S.beibengensis	csd7216	SAF240025	-	-	-	-	29.2001	95.1946	1793	Medog, Tibet, China
S.beibengensis	csd7545	SCNU04500	-	-	-	-	29.138	95.2434	3000	Medog, Tibet, China
S.medogensis	csd7289	SAF240072	-	-	-	-	29.138	95.2434	3000	Medog, Tibet, China
S.medogensis	csd7627	SCNU04582	-	-	-	-	29.138	95.2434	3000	Medog, Tibet, China
CYT B of S.beibengensis(N=8)and S.medogensis(N=2) were newly amplified in this study

## Sheet: Sheet2
Table S2. Sample information and sequence data for the additional taxa included in the molecular analysis.
Species	Locality	Longitude	Latitude	Elevation (m)	GenBank Accession Number
					CYTB	RAG2	APOB	BRCA1
S.medogensis	Tibet,China	29.702	95.526	2569	OR148620	OR148574	OR148484	OR148528
S.medogensis	Tibet,China	29.702	95.526	2560	OR148619	OR148573	OR148483	OR148527
S.medogensis	Tibet,China	29.701	95.527	2617	OR148618	OR148572	OR148482	OR148526
S.medogensis	Tibet,China	29.701	95.527	2617	OR148617	OR148571	OR148481	OR148525
S.medogensis	Tibet,China	29.702	95.526	2569	OR148616	OR148570	OR148480	-
S.medogensis	Tibet,China	29.702	95.526	2560	OR148615	OR148569	OR148479	-
S.minor	Tenngchong, Yunnan, China	25.285	98.686	2445	OR148634	OR148588	OR148498	OR148542
S.minor	Tenngchong, Yunnan, China	25.287	98.702	2380	OR148633	OR148587	OR148497	OR148541
S.minor	Tenngchong, Yunnan, China	25.287	98.702	2633	OR148632	OR148586	OR148496	OR148540
S.minor	Tenngchong, Yunnan, China	25.287	98.702	2588	OR148631	OR148585	OR148495	OR148539
S.minor	Lushui,Yunna,China	26.008	98.659	2135	OR148598	OR148552	OR148462	OR148508
S.minor	Lushui,Yunna,China	26.008	98.659	2366	OR148597	OR148551	OR148463	OR148505
S.beibengensis	Medog,Tibet,China	29.2166	95.1907	1501	PP226959	PP226964	PP226949	PP226954
S.beibengensis	Medog,Tibet,China	29.219	95.1888	1610	PP226960	PP226965	PP226950	PP226955
S.beibengensis	Medog,Tibet,China	29.2192	95.1884	1511	PP226961	PP226966	PP226951	PP226956
S.beibengensis	Medog,Tibet,China	29.1954	95.1912	1743	PP226962	PP226967	PP226952	PP226957
S.beibengensis	Medog,Tibet,China	29.1985	95.1901	1654	PP226963	PP226968	PP226953	PP226958
S.nivatus	Milin,Tibet,China	29.044	97.349	3165	OR148594	OR148548	OR148460	OR148504
S.nivatus	Milin,Tibet,China	29.033	97.185	3086	OR148595	OR148549	OR148461	OR148506
S.nivatus	Milin,Tibet,China	29.022	97.214	2940	OR148596	OR148550	OR148464	OR148507
S.nivatus	Milin,Tibet,China	28.931	93.836	3445	OR148604	OR148558	OR148469	OR148514
S.nivatus	Milin,Tibet,China	28.958	93.847	3291	OR148607	OR148561	OR148471	OR148517
S.nivatus	Milin,Tibet,China	29.016	93.884	3206	OR148609	OR148563	OR148473	OR148519
S.nivatus	Medog,Tibet,China	29.698	95.55	2979	OR148626	OR148580	OR148490	OR148534
S.nivatus	Medog,Tibet,China	29.699	95.55	2993	OR148627	OR148581	OR148491	OR148535
S.nivatus	Medog,Tibet,China	29.742	95.683	3619	OR148629	OR148583	OR148493	OR148537
S.nigrescens	Milin,Tibet,China	29.192	94.025	2990	OR148610	OR148564	OR148474	OR148520
S.nigrescens	Milin,Tibet,China	29.242	94.219	2982	OR148612	OR148566	OR148476	OR148522
S.nigrescens	Milin,Tibet,China	29.242	94.219	2982	OR148614	OR148568	OR148478	OR148524
S.nigrescens	Medog,Tibet,China	29.25	95.186	883	OR148623	OR148577	OR148487	OR148531
S.nigrescens	Medog,Tibet,China	29.301	95.285	743	OR148624	OR148578	OR148488	OR148532
S.nigrescens	Medog,Tibet,China	29.311	95.32	1313	OR148625	OR148579	OR148489	OR148533
Corcidura fuliginosa	Yunnan, China	-	-	-	GU981271	GU981450	GU981117	GU981192
Blarina brevicauda	Yunnan, China	-	-	-	ON212422	MH331913	DQ630171	DQ630254
Chimarrogalehimalayica	Yunnan, China	-	-	-	KC794757	-	GU981112	GU981187
Notiosorexcrawfordi	Yunnan, China	-	-	-	AB145175	-	DQ630188	DQ630269
Blarinellagriselda	Yunnan, China	-	-	-	GU981258	GU981441	GU981108	GU981183
Blarinellagriselda	Yunnan, China	-	-	-	GU981259	GU981442	GU981109	GU981184
Episoriculuscaudatus	Yunnan, China	-	-	-	GU981273	GU981452	GU981119	GU981194
Episoriculuscaudatus	Yunnan, China	-	-	-	GU981272	GU981453	GU981120	GU981195
Nectogaleelegans	Yunnan, China	-	-	-	GU981291	GU981461	GU981128	GU981203
Nectogaleelegans	Yunnan, China	-	-	-	GU981292	GU981462	GU981129	GU981204
Neomysfodiens	Yunnan, China	-	-	-	LR585410	KY082644	KP995385	KP995399
Neomysfodiens	Yunnan, China	-	-	-	LR585411	GU981463	GU981130	GU981205
Sorexbedfordiae	Yunnan, China	-	-	-	GU981296	GU981464	GU981131	GU981206
Chodsigoaparca	Yunnan, China	-	-	-	GU981265	GU981447	GU981113	GU981188
Chodsigoaparca	Yunnan, China	-	-	-	GU981266	GU981446	GU981114	GU981189
Chodsigoahypsibia	Shanxi,China	-	-	-	GU981260	GU981443	GU981110	GU981185
Chodsigoahypsibia	Shanxi,China	-	-	-	GU981262	GU981444	GU981111	GU981186

## Sheet: Sheet3
Table S3. External and Cranial measurements of the genus Soriculus used in this study
Field ID	Museum number	Species	W(g)	HB(mm)	TL(mm)	HL(mm)	EL(mm)	CIL(mm)	PIL(mm)	PPL(mm)	UTR(mm)	IOB(mm)	RB(mm)	M2M2(mm)	BB(mm)	BH(mm)	ML(mm)	LTR(mm)
csd536	SAF11200	S. dexingensis sp. nov.	12	71	50	15	7	-	10.62	9.62	10.21	5.03	5.82	5.9	11.47	6.68	14.42	9.23
csd539	SAF11215	S. dexingensis sp. nov.	14.5	84	60	15	7	22.67	9.94	9.67	9.89	5.09	6.07	5.96	11.26	6.39	14.25	8.91
csd540	SAF11216	S. dexingensis sp. nov.	12.1	80	59	15	7	23.54	11.01	10.06	10.38	5.13	6.32	6.11	11.23	6.75	14.96	9.39
csd541	SAF11237	S. dexingensis sp. nov.	11.8	71	60	15	7	23.12	10.72	9.77	10.29	4.96	6.09	6.05	11.24	6.47	14.55	9.4
csd542	SAF11238	S. dexingensis sp. nov.	12.6	78	60	15	7	22.97	10.5	9.7	10.21	4.92	6.24	5.95	11.46	6.64	14.47	9.22
csd543	SAF11243	S. dexingensis sp. nov.	11.7	83	56	15	7	22.74	10.52	9.64	10.09	4.89	6.19	6.08	11.16	6.58	14.3	9.23
csd545	SAF11245	S. dexingensis sp. nov.	15.3	82	57	15	7	-	10.65	-	10.34	5.11	6.24	6.12	11.68	-	14.89	9.35
csd546	SAF11246	S. dexingensis sp. nov.	12.3	80	58	15	7	22.2	10.23	9.37	10.16	4.78	5.88	5.91	11.42	6.38	14.2	9.13
csd537	SAF11201	S. dexingensis sp. nov.	14	75	53	15	7	-	-	-	-	-	-	-	-	-	-	-
csd538	SAF11214	S. dexingensis sp. nov.	12	77	62	15	7	-	-	-	-	-	-	-	-	-	-	-
csd544	SAF11244	S. dexingensis sp. nov.	11.8	75	57	15	7	-	-	-	-	-	-	-	-	-	-	-
csd6910	SCNU04219	S. beibengensis	7.8	65	-	12	3	20.23	9.14	8.9	9.17	4.39	5.53	5.39	10.52	6.05	12.66	8.24
csd6913	SCNU04222	S. beibengensis	7.7	59	-	13	3	20.31	8.87	8.98	8.96	4.35	5.7	5.57	10.07	5.91	12.66	8.2
csd6919	SCNU04228	S. beibengensis	10.1	70.5	43	15	4	20.2	8.93	9.06	8.84	4.51	5.78	5.6	9.99	5.98	12.43	7.92
csd6904	SCNU04213	S. beibengensis	7	70	34	14	3	20.03	9.11	8.96	8.93	4.56	5.44	5.3	10.43	5.87	12.77	8.04
csd7198	SAF240008	S. beibengensis	12	77	39	13	4	20.32	9.26	8.86	8.78	4.59	5.88	5.85	10.75	5.69	12.76	8.18
csd7216	SAF240025	S. beibengensis	11.9	75	41	12	5	20.22	9.22	-	8.99	4.56	5.84	5.61	10.52	6.54	12.93	8.27
csd7209	SAF240018	S. beibengensis	11	76	39	12	4	20.25	9.04	9.25	8.87	4.55	6.09	5.86	10.38	6.12	12.82	7.98
csd7545	SCNU04500	S. beibengensis	12.3	72	41	13	6	20.65	9.15	9.08	8.81	4.87	6.26	6.04	10.74	6.16	12.81	8.14
csd524＊	SAF14223	S. nigrescens	18	86	43	15	5	22.11	10.03	9.7	9.94	5.38	6.72	6.82	11.19	6.74	13.7	8.98
csd575＊	SAF16491	S. nigrescens	16	90	38	15	-	22.16	10.14	9.67	9.93	5.21	6.47	6.41	11.09	6.43	13.98	8.89
csd517＊	SAF14566	S. nigrescens	18	85	46	14	5	21.47	9.92	9.4	9.91	5.21	6.42	6.4	11.11	6.66	13.63	8.86
csd528＊	SAF14227	S. nigrescens	18	92	42	15	5	22.16	10.08	9.9	9.91	5.31	6.27	6.32	11.72	6.72	13.78	8.42
csd577＊	SAF16493	S. nigrescens	18	85	43	14	-	21.59	9.9	9.56	9.83	5.29	6.23	6.19	11.25	6.65	13.88	8.87
csd520＊	SAF14569	S. nigrescens	16	87	45	15	5	22.54	10.5	9.61	10.17	5.42	6.44	6.47	11.17	6.71	14.25	9.35
csd519＊	SAF14568	S. nigrescens	16	85	40	14	5	22.16	10.15	9.48	10.14	4.87	6.13	6.39	10.52	6.35	14.06	9.13
csd515＊	SAF14542	S. nigrescens	18	90	44	15	5	21.67	9.95	9.29	9.9	5.07	6.16	6.43	11.21	6.6	13.9	8.52
csd582＊	SAF16548	S. nigrescens	14	90	43	15	-	22.4	10.35	9.76	10.15	5.39	6.33	6.53	10.85	6.78	14.13	9.01
csd571＊	SAF16481	S. nigrescens	19	86	40	15	-	22.38	10.17	9.73	10.09	5.48	6.58	6.64	11.61	6.82	14.08	9.04
csd580＊	SAF16531	S. nigrescens	16	82	40	15	-	22.2	10.14	9.76	9.88	5.23	6.33	6.56	11.19	6.66	13.91	8.94
csd522＊	SAF14571	S. nigrescens	18	87	42	14	5	22.09	10.07	9.48	9.77	5.11	6.37	6.63	11.01	6.74	13.88	8.89
csd583＊	SAF16549	S. nigrescens	13	85	41	15	-	21.43	9.82	9.38	9.57	5.3	6.14	6.31	10.87	6.59	13.14	8.5
csd574＊	SAF16490	S. nigrescens	16	88	45	15	-	22.68	10.31	9.99	10.11	5.11	6.3	6.39	11.45	6.64	14.25	9.03
csd7289	SAF240072	S. medogensis	18	82	54	16	8	24.01	11.2	10.42	10.78	5.3	6.55	6.41	12.06	6.39	15.62	9.89
csd561＊	SAF11471	S. medogensis	15.8	84	56	15	7	23.62	11.37	9.8	11.01	5.21	6.98	6.83	11.78	7.03	15.21	10
csd560＊	SAF11470	S. medogensis	14.5	83	52	15	7	23.98	11.38	10.23	11.11	5.28	6.68	6.78	11.91	7.03	15.6	10.09
csd7627	SCNU04582	S. medogensis	14.9	77	52	16	4	23.55	10.82	10.14	10.78	5.41	6.38	6.6	11.97	7.2	15.26	9.97
csd961＊	SCNU05025	S. nivatus	12	73	40	15	-	22.23	9.78	9.25	9.92	4.9	5.77	5.72	9.99	6.41	14.19	9.13
csd954＊	SCNU05018	S. nivatus	10	-	44	15.5	-	22.77	10.31	9.66	10.1	4.95	6.36	6.18	10.91	6.72	14.41	9.42
csd957＊	SCNU05021	S. nivatus	14	85	45	15	-	23.18	10.67	9.61	10.41	5.05	6.18	6.37	11.36	6.81	14.71	9.7
csd959＊	SCNU05023	S. nivatus	12	82	42.5	15	-	22.61	10.32	9.04	9.88	4.82	6.09	6.13	10.87	6.6	14.28	9.22
csd964＊	SAF08920	S. nivatus	13	85	55	15	-	22.79	10.03	9.68	9.73	5.09	6.12	6.07	11.54	6.43	13.98	8.99
csd963＊	SAF08922	S. nivatus	14	80	53	15	-	23.1	10.32	9.83	9.99	4.95	5.64	5.71	11.03	6.53	14.43	9.23
csd510＊	SAF091068	S. nivatus	14	75	52	15	5	23	10.57	9.58	10.51	5.11	6.28	6.36	11.27	6.45	14.36	9.27
csd500＊	SAF091033	S. nivatus	12	73	44	15	-	22.85	10.69	9.95	10.5	5.09	6.19	6.31	11.39	6.72	14.57	9.59
csd502＊	SAF091048	S. nivatus	19	85	50	15	7	22.71	10.34	9.75	10.28	4.99	6.26	6.01	11.43	6.41	14.58	9.24
csd505＊	SAF091059	S. nivatus	12	76	50	14	8	22.3	9.97	9.88	9.96	4.81	5.7	5.63	10.68	6.47	14.21	9.19
csd506＊	SAF091060	S. nivatus	12	75	52	15	7	22.71	10.29	9.51	10.37	4.86	5.97	5.6	10.85	6.6	14.41	9.38
csd511＊	SAF091072	S. nivatus	12	81	52	14	5	22.99	10.24	10.08	10.04	5.12	5.83	5.88	11.24	6.69	14.35	9.13
csd512＊	SAF091096	S. nivatus	16	89	49	14	7	22.51	10.24	9.66	9.97	4.81	5.86	5.74	-	6.73	14.2	9.21
csd499＊	SAF091032	S. nivatus	17	80	46	15	-	22.76	10.33	9.97	9.75	5.13	6.14	6.16	11.24	6.62	14.37	9.09
csd503＊	SAF091049	S. nivatus	18	86	55	14	7	22.85	10.34	10.02	9.9	4.78	5.93	5.73	11.07	6.38	14.46	9.14
csd947＊	SAF091069	S. nivatus	12	76	57	14	5	22.92	10.55	9.79	10.04	4.92	6.39	6.35	11.01	6.08	14.44	9.04
csd508＊	SAF091062	S. nivatus	12	75	51	13	7	21.71	9.53	9.47	9.53	4.75	5.79	5.68	10.9	6.45	13.69	8.77
csd504＊	SAF091058	S. nivatus	7	83	53	13	8	22.09	9.58	9.8	9.36	4.81	5.72	5.36	10.8	6.35	13.28	7.99
csd497＊	SAF091015	S. nivatus	10	73	41	14	10	21.74	9.92	9.2	9.83	4.8	5.87	5.78	10.65	6.62	13.84	9.19
csd550＊	SAF11323	S. nivatus	14.1	81	56	15	7	23.92	10.82	10.24	10.5	5.46	6.48	6.26	11.79	6.9	15.01	9.68
＊：Speciemens of Soriculus, collected during our previous fieldwork,only used for morphological feature comparison.
Skull measuerments of S.minor provided by KIZ.

## Sheet: Sheet4
Table S4. Posterior probabilities for 6 species of Soriculus by using different priors for model parameters.
(a)q~G(1,10)andτ~G(1,10)
nDNA-algorithm0	speciesdelimitation=1 0 2	speciesdelimitation=1 0 10	speciesdelimitation=1 0 20	speciesdelimitation=1 1 1 0.5	speciesdelimitation=1 1 1.5 1	speciesdelimitation=1 1 2 2
	heredity=1 1 4	heredity=1 1 4	heredity=1 1 4	locusrate = 1 2.0	locusrate = 1 2.0	locusrate = 1 2.0
	P[ 6] = 1.00000	P[ 6] = 0.99995	P[ 6] = 1.00000	P[ 5] = 0.00635	P[ 5] = 0.00720	P[ 5] = 0.00680
				P[ 6] = 0.99365	P[ 6] = 0.99280	P[ 6] = 0.99320
mtDNA＋nDNA-algorithm0	speciesdelimitation=1 0 2	speciesdelimitation=1 0 10	speciesdelimitation=1 0 20	speciesdelimitation=1 1 1 0.5	speciesdelimitation=1 1 1.5 1	speciesdelimitation=1 1 2 2
	heredity=1 1 4	heredity=1 1 4	heredity=1 1 4	locusrate = 1 2.0	locusrate = 1 2.0	locusrate = 1 2.0
	P[ 6] = 1.00000	P[ 6] = 1.00000	P[ 6] = 1.00000	P[ 6] = 1.00000	P[ 6] = 1.00000	P[ 6] = 1.00000
nDNA-algorithm1	speciesdelimitation=1 0 2	speciesdelimitation=1 0 10	speciesdelimitation=1 0 20	speciesdelimitation=1 1 1 0.5	speciesdelimitation=1 1 1.5 1	speciesdelimitation=1 1 2 2
	heredity=1 1 4	heredity=1 1 4	heredity=1 1 4	locusrate = 1 10.0	locusrate = 1 10.0	locusrate = 1 10.0
	P[ 6] = 0.99995	P[ 6] = 0.99995	P[ 5] = 0.00035	P[ 5] = 0.00330	P[ 5] = 0.00695	P[ 5] = 0.00505
			P[ 6] = 0.99965	P[ 6] = 0.99670	P[ 6] = 0.99305	P[ 6] = 0.99495
mtDNA＋nDNA-algorithm1	speciesdelimitation=1 0 2	speciesdelimitation=1 0 10	speciesdelimitation=1 0 20	speciesdelimitation=1 1 1 0.5	speciesdelimitation=1 1 1.5 1	speciesdelimitation=1 1 2 2
	heredity=1 1 4	heredity=1 1 4	heredity=1 1 4	locusrate = 1 10.0	locusrate = 1 10.0	locusrate = 1 10.0
	P[ 6] = 1.00000	P[ 6] = 1.00000	P[ 6] = 1.00000	P[ 6] = 1.00000	P[ 6] = 1.00000	P[ 6] = 1.00000
(b)q~G(1,10)andτ~G(2,2000)
nDNA-algorithm0	speciesdelimitation=1 0 2	speciesdelimitation=1 0 10	speciesdelimitation=1 0 20	speciesdelimitation=1 0 2	speciesdelimitation=1 0 10	speciesdelimitation=1 0 20
	heredity=1 1 4	heredity=1 1 4	heredity=1 1 4	locusrate = 1 2.0	locusrate = 1 2.0	locusrate = 1 2.0
	P[ 6] = 1.00000	P[ 6] = 0.99995	P[ 6] = 1.00000	P[ 5] = 0.00470	P[ 5] = 0.00165	P[ 5] = 0.00705
				P[ 6] = 0.99530	P[ 6] = 0.99835	P[ 6] = 0.99295
mtDNA＋nDNA-algorithm0	speciesdelimitation=1 0 2	speciesdelimitation=1 0 10	speciesdelimitation=1 0 20	speciesdelimitation=1 1 1 0.5	speciesdelimitation=1 1 1.5 1	speciesdelimitation=1 1 2 2
	heredity=1 1 4	heredity=1 1 4	heredity=1 1 4	locusrate = 1 2.0	locusrate = 1 2.0	locusrate = 1 2.0
	P[ 6] = 1.00000	P[ 6] = 1.00000	P[ 6] = 1.00000	P[ 5] = 0.00025	P[ 5] = 0.00055	P[ 6] = 1.00000
				P[ 6] = 0.99975	P[ 6] = 0.99945
nDNA-algorithm1	speciesdelimitation=1 0 2	speciesdelimitation=1 0 10	speciesdelimitation=1 0 20	speciesdelimitation=1 1 1 0.5	speciesdelimitation=1 1 1.5 1	speciesdelimitation=1 1 2 2
	heredity=1 1 4	heredity=1 1 4	heredity=1 1 4	locusrate = 1 10.0	locusrate = 1 10.0	locusrate = 1 10.0
	P[ 5] = 0.00020	P[ 6] = 1.00000	P[ 6] = 1.00000	P[ 5] = 0.00270	P[ 5] = 0.00415	P[ 5] = 0.00575
	P[ 6] = 0.99980			P[ 6] = 0.99730	P[ 6] = 0.99585	P[ 6] = 0.99425
mtDNA＋nDNA-algorithm1	speciesdelimitation=1 0 2	speciesdelimitation=1 0 10	speciesdelimitation=1 0 20	speciesdelimitation=1 1 1 0.5	speciesdelimitation=1 1 1.5 1	speciesdelimitation=1 1 2 2
	heredity=1 1 4	heredity=1 1 4	heredity=1 1 4	locusrate = 1 10.0	locusrate = 1 10.0	locusrate = 1 10.0
	P[ 6] = 1.00000	P[ 6] = 1.00000	P[ 6] = 1.00000	P[ 5] = 0.00015	P[ 5] = 0.00015	P[ 5] = 0.00025
				P[ 6] = 0.99985	P[ 6] = 0.99985	P[ 6] = 0.99975
(c)q~G(2,2000)andτ~G(2,2000)
nDNA-algorithm0	speciesdelimitation=1 0 2	speciesdelimitation=1 0 10	speciesdelimitation=1 0 20	speciesdelimitation=1 1 1 0.5	speciesdelimitation=1 1 1.5 1	speciesdelimitation=1 1 2 2
	heredity=1 1 4	heredity=1 1 4	heredity=1 1 4	locusrate = 1 2.0	locusrate = 1 2.0	locusrate = 1 2.0
	P[ 6] = 1.00000	P[ 6] = 1.00000	P[ 6] = 1.00000	P[ 6] = 0.99990	P[ 5] = 0.00025	P[ 3] = 0.00060
					P[ 6] = 0.99975	P[ 4] = 0.00050
						P[ 6] = 0.99885
mtDNA＋nDNA-algorithm0	speciesdelimitation=1 0 2	speciesdelimitation=1 0 10	speciesdelimitation=1 0 20	speciesdelimitation=1 1 1 0.5	speciesdelimitation=1 1 1.5 1	speciesdelimitation=1 1 2 2
	heredity=1 1 4	heredity=1 1 4	heredity=1 1 4	locusrate = 1 2.0	locusrate = 1 2.0	locusrate = 1 2.0
	P[ 6] = 1.00000	P[ 6] = 1.00000	P[ 6] = 1.00000	P[ 6] = 1.00000	P[ 6] = 1.00000	P[ 6] = 1.00000
nDNA-algorithm1	speciesdelimitation=1 0 2	speciesdelimitation=1 0 10	speciesdelimitation=1 0 20	speciesdelimitation=1 1 1 0.5	speciesdelimitation=1 1 1.5 1	speciesdelimitation=1 1 2 2
	heredity=1 1 4	heredity=1 1 4	heredity=1 1 4	locusrate = 1 10.0	locusrate = 1 10.0	locusrate = 1 10.0
	P[ 6] = 1.00000	P[ 6] = 1.00000	P[ 6] = 1.00000	P[ 6] = 0.99995	P[ 5] = 0.00020	P[ 5] = 0.00015
					P[ 6] = 0.99980	P[ 6] = 0.99985
mtDNA＋nDNA-algorithm1	speciesdelimitation=1 0 2	speciesdelimitation=1 0 10	speciesdelimitation=1 0 20	speciesdelimitation=1 1 1 0.5	speciesdelimitation=1 1 1.5 1	speciesdelimitation=1 1 2 2
	heredity=1 1 4	heredity=1 1 4	heredity=1 1 4	locusrate = 1 10.0	locusrate = 1 10.0	locusrate = 1 10.0
	P[ 6] = 1.00000	P[ 6] = 1.00000	P[ 6] = 1.00000	P[ 6] = 1.00000	P[ 6] = 1.00000	P[ 6] = 1.00000
